# Supplementary material for: Optimization of Three Extraction Methods and Their Effect on the Structure and Antioxidant Activity of Polysaccharides in Dendrobium huoshanense
Source: Molecules. 2023 Dec 8;28(24):8019. doi: 10.3390/molecules28248019 (PMC10745764; doi:10.3390/molecules28248019)
Supplement: Supplementary file 1 [file molecules-28-08019-s001.zip]

Archive with 1 entries (1 files):
- molecules-2728362-supplementary.pdf
